# Supplementary material for: Differences in Cannabis and Cannabidiol Attitudes, Perceptions, and Behaviors Between US Adolescents Receiving Mood Disorder Treatment and Their Parents Across Legal Contexts
Source: Int J Environ Res Public Health. 2025 Oct 16;22(10):1576. doi: 10.3390/ijerph22101576 (PMC12563936; doi:10.3390/ijerph22101576)
Supplement: Supplementary file 1 [file ijerph-22-01576-s001.zip]

Archive with 1 entries (1 files):
- ijerph-3801705-supplementary.pdf
